# Supplementary material for: Neuronal lipofuscinosis caused by Kufs disease/CLN4 DNAJC5 mutations but not by a CSPα/DNAJC5 deficiency
Source: Sci Adv. 2025 May 21;11(21):eads3393. doi: 10.1126/sciadv.ads3393 (PMC12094229; doi:10.1126/sciadv.ads3393)
Supplement: Supplementary file 2 — Table S1 [file sciadv.ads3393_table_s1.zip]

Archive with 1 entries (1 files):
- sciadv.ads3393_table_s1.xlsx
