# Supplementary material for: Neuronal lipofuscinosis caused by Kufs disease/CLN4 DNAJC5 mutations but not by a CSPα/DNAJC5 deficiency
Source: Sci Adv. 2025 May 21;11(21):eads3393. doi: 10.1126/sciadv.ads3393 (PMC12094229; doi:10.1126/sciadv.ads3393)
Supplement: Supplementary file 2 — Table S1 [file sciadv.ads3393_table_s1.zip › sciadv.ads3393_table_s1.xlsx]

## Sheet: Figure 1. & S2
Western blots quantifications
	Relative values
8 months-old	NTC			Thy1-GFP-CSPa-WT			Thy-1GFP-CSPa-L115R			Thy1-GFP-CSPa-L116D			2-way ANOVA adjusted p-value							Mouse ID	NTC	Thy1-GFP-CSPa-WT	Thy1-GFP-CSPa-L115R	Thy1-GFP-CSPa-L116D
Blot	Mean	SEM	N	Mean	SEM	N	Mean	SEM	N	Mean	SEM	N	NTC-WT	NTC-L115R	NTC-L116D	WT-L115R	WT-L116D	L115R-L116D		8 months-old	1	2	620	396
CSPa/DNAJC5	1	0.0624863	3	1.00614	0.0302932	3	1.02912	0.00770093	3	0.917491	0.030098	3	>0,9999	0.9992	0.9821	0.9996	0.978	0.9577			619	3	621	397
50KDa	0	0	3	1	0.335939	3	0.436605	0.0419106	3	1.36924	0.0605149	3	0.0002	0.2131	<0,0001	0.0658	0.352	0.0006			399	4	625	398
HMW	0	0	3	0	0	3	3.74481	0.426333	3	1	0.16124	3	>0,9999	<0,0001	0.0002	<0,0001	0.0002	<0,0001		15 months-old	276	274	574	355
GFP	0.0525844	0.030627	3	1	0.175855	3	0.227661	0.0168199	3	1.30401	0.0764516	3	0.0005	0.8584	<0,0001	0.0056	0.5223	<0,0001			577	275	575	360
ATP5G	1	0.0337912	3	1.09634	0.0386831	3	1.05703	0.0705579	3	1.0466	0.0189506	3	0.9721	0.9939	0.9967	0.998	0.9959	>0,9999			359	277	576	361
	Relative values
15 months-old	NTC			Thy1-GFP-CSPa-WT			Thy-1GFP-CSPa-L115R			Thy1-GFP-CSPa-L116D			2-way ANOVA adjusted p-value
Blot	Mean	SEM	N	Mean	SEM	N	Mean	SEM	N	Mean	SEM	N	NTC-WT	NTC-L115R	NTC-L116D	WT-L115R	WT-L116D	L115R-L116D
CSPa/DNAJC5	1	0.0657141	3	0.80393	0.0360866	3	0.916177	0.0429345	3	0.803967	0.0183866	3	0.5625	0.9436	0.5626	0.8767	>0,9999	0.8768
50Kda	0	0	3	1	0.174082	3	0.553441	0.0296258	3	1.4402	0.0846787	3	<0,0001	0.0031	<0,0001	0.0227	0.0253	<0,0001
HMW	0	0	3	0	0	3	3.07062	0.266028	3	1	0.147485	3	>0,9999	<0,0001	<0,0001	<0,0001	<0,0001	<0,0001
GFP	0.016886	0.00153172	3	1	0.151543	3	0.506028	0.0638391	3	1.8295	0.0688366	3	<0,0001	0.0106	<0,0001	0.0097	<0,0001	<0,0001
ATP5G	1	0.0291496	3	1.03996	0.054589	3	0.881798	0.0350164	3	1.03077	0.0182437	3	0.9933	0.8593	0.9969	0.7181	>0,9999	0.7536
Legend
CSPa/DNAJC5	Endogenous CSPa/DNAJC5
50KDa	GFP-tagged CSPa/DNAJC5
HMW	High molecular weight species
GFP
ATP5G

## Sheet: Figure 2
15 months-old		Accumulations size (µm2)						Mouse ID	NTC	GFP-CSPa-WT	GFP-CSPa-L115R	GFP-CSPa-L116D
		NTC	Thy1-GFP-CSPa-WT	Thy1- GFP-CSPa-L115R	Thy1-GFP-CSPa-L116D			15 months-old	148	147	467	217
	Mean	19.7321	20.2869	45.0886	77.0167				471	149	468	219
	SEM	1.63947	1.4745	2.7453	15.6543				218	150	472	220
	N	3	3	3	3			15 months-old. 2nd sample set	269	270	571	326
t-test	NTC vs.		0.813881	0.00305929	0.0657171				566	271	572	328
	WT vs.			0.00382647	0.0671847				327	272	573	329
		Number of particles in CA3 area (#/0.1mm2)
		NTC	Thy1-GFP-CSPa-WT	Thy1- GFP-CSPa-L115R	Thy1-GFP-CSPa-L116D
	Mean	80.4342	109.662	270.083	250.547
	SEM	36.8189	48.4554	49.3347	37.5308
	N	3	3	3	3
t-test	NTC vs.		0.657817	0.0409417	0.0318236
	WT vs.			0.0811691	0.0872005
Colocalization Analysis		Tukey's multiple comparisons test
ANOVA summary			Mean 1	Mean 2	Significant?	Summary	Adjusted P Value
F	17.63	WT vs. NTC	0.02	0.06	No	ns	0.9828
P value	0.0007	L115 vs. NTC	0.61	0.06	Yes	**	0.0049
P value summary	***	L116 vs. NTC	0.61	0.06	Yes	**	0.0049
Significant diff. among means (P < 0.05)?	Yes	L115 vs. WT	0.61	0.02	Yes	**	0.0032
R squared	0.8686	L116 vs. WT	0.61	0.02	Yes	**	0.0032
		L116 vs. L115	0.61	0.61	No	ns	>0,9999

## Sheet: Figure 3
Number of particles in 2000X magnification images*
	Thy1-GFP-CSPa
	8 months-old				15 months-old
	NTC	Thy1-GFP-CSPa-WT	Thy1-GFP-CSPa-L115R	Thy1-GFP-CSPa-L116D	NTC	Thy1-GFP-CSPa-WT	Thy1-GFP-CSPa-L115R	Thy1-GFP-CSPa-L116D
Mean	2.76923	1.46296	7.06667	2.81944	5.41098	5.57138	10.9586	6.79507
SEM	0.435688	0.123765	1.23048	0.53875	1.0773	0.516752	0.492677	0.656883
N Images	25	21	27	26	37	30	56	64
N mice	3	3	3	3	3	3	3	3
t-test vs WT or NTC		0.125163	0.0909488	0.955771		0.919922	0.0354958	0.430831
t-test vs WT			0.0639253	0.170734			0.00354956	0.301312
*The area of an image at 2000X magnification is 203 um2
Mouse ID	NTC	GFP-CSPa-WT	GFP-CSPa-L115R	GFP-CSPa-L116D
8 months old	199	196	501	259
	504	197	502	260
	261	198	503	262
15 months old	179	178	486	235
	489	180	487	236
	241	184	488	242
Strain	ID	DOB	RIP Date	Age (months)	Genotype	Sex	Father	Mother	Purpose	Method	Notes
GFP-CSP WT	196	2017-06-19	2018-02-12	7.93	+	♀	GFP-WT-161	FVB	See Lipofuscinosis in CAIII by TEM	Slices of 200um thickness cut ex vivo and then fixed in Glutaraldehyde/Cacodylate Buffer
GFP-CSP WT	197	2017-06-19	2018-02-12	7.93	+	♀	GFP-WT-161	FVB	See Lipofuscinosis in CAIII by TEM	Slices of 200um thickness cut ex vivo and then fixed in Glutaraldehyde/Cacodylate Buffer
GFP-CSP WT	198	2017-06-19	2018-02-12	7.93	+	♀	GFP-WT-161	FVB	See Lipofuscinosis in CAIII by TEM	Slices of 200um thickness cut ex vivo and then fixed in Glutaraldehyde/Cacodylate Buffer
GFP-CSP WT	199	2017-06-19	2018-02-12	7.93	-	♀	GFP-WT-161	FVB	See Lipofuscinosis in CAIII by TEM	Slices of 200um thickness cut ex vivo and then fixed in Glutaraldehyde/Cacodylate Buffer
GFP-CSP L115R	501	2017-06-12	2018-02-05	7.93	+	♀	GFP-L115R- 469	FVB	See Lipofuscinosis in CAIII by TEM	Slices of 200um thickness cut ex vivo and then fixed in Glutaraldehyde/Cacodylate Buffer
GFP-CSP L115R	502	2017-06-12	2018-02-05	7.93	+	♀	GFP-L115R- 469	FVB	See Lipofuscinosis in CAIII by TEM	Slices of 200um thickness cut ex vivo and then fixed in Glutaraldehyde/Cacodylate Buffer
GFP-CSP L115R	503	2017-06-12	2018-02-05	7.93	+	♂	GFP-L115R- 469	FVB	See Lipofuscinosis in CAIII by TEM	Slices of 200um thickness cut ex vivo and then fixed in Glutaraldehyde/Cacodylate Buffer
GFP-CSP L115R	504	2017-06-12	2018-02-05	7.93	-	♂	GFP-L115R- 469	FVB	See Lipofuscinosis in CAIII by TEM	Slices of 200um thickness cut ex vivo and then fixed in Glutaraldehyde/Cacodylate Buffer
GFP-CSP L116Del	259	2017-06-30	2018-02-26	8.03	+	♂	GFP-L116DEL-221	FVB	See Lipofuscinosis in CAIII by TEM	Slices of 200um thickness cut ex vivo and then fixed in Glutaraldehyde/Cacodylate Buffer
GFP-CSP L116Del	260	2017-06-30	2018-02-26	8.03	+	♂	GFP-L116DEL-221	FVB	See Lipofuscinosis in CAIII by TEM	Slices of 200um thickness cut ex vivo and then fixed in Glutaraldehyde/Cacodylate Buffer
GFP-CSP L116Del	261	2017-06-30	2018-02-26	8.03	-	♀	GFP-L116DEL-221	FVB	See Lipofuscinosis in CAIII by TEM	Slices of 200um thickness cut ex vivo and then fixed in Glutaraldehyde/Cacodylate Buffer
GFP-CSP L116Del	262	2017-06-30	2018-02-26	8.03	+	♀	GFP-L116DEL-221	FVB	See Lipofuscinosis in CAIII by TEM	Slices of 200um thickness cut ex vivo and then fixed in Glutaraldehyde/Cacodylate Buffer
GFP-CSP WT	178	2017-04-28	2018-08-23	16.07	+	♀	GFP-WT-161	FVB	See Lipofuscinosis in CAIII by TEM	Slices of 200um thickness cut ex vivo and then fixed in Glutaraldehyde/Cacodylate Buffer
GFP-CSP WT	179	2017-04-28	2018-08-23	16.07	-	♀	GFP-WT-161	FVB	See Lipofuscinosis in CAIII by TEM	Slices of 200um thickness cut ex vivo and then fixed in Glutaraldehyde/Cacodylate Buffer
GFP-CSP WT	180	2017-04-28	2018-08-23	16.07	+	♀	GFP-WT-161	FVB	See Lipofuscinosis in CAIII by TEM	Slices of 200um thickness cut ex vivo and then fixed in Glutaraldehyde/Cacodylate Buffer
GFP-CSP WT	184	2017-04-28	2018-08-23	16.07	+	♂	GFP-WT-161	FVB	See Lipofuscinosis in CAIII by TEM	Slices of 200um thickness cut ex vivo and then fixed in Glutaraldehyde/Cacodylate Buffer
GFP-CSP L115R	486	2017-04-24	2018-08-22	16.17	+	♀	GFP-L115R- 469	FVB	See Lipofuscinosis in CAIII by TEM	Slices of 200um thickness cut ex vivo and then fixed in Glutaraldehyde/Cacodylate Buffer
GFP-CSP L115R	487	2017-04-24	2018-08-22	16.17	+	♀	GFP-L115R- 469	FVB	See Lipofuscinosis in CAIII by TEM	Slices of 200um thickness cut ex vivo and then fixed in Glutaraldehyde/Cacodylate Buffer
GFP-CSP L115R	488	2017-04-24	2018-08-22	16.17	+	♂	GFP-L115R- 469	FVB	See Lipofuscinosis in CAIII by TEM	Slices of 200um thickness cut ex vivo and then fixed in Glutaraldehyde/Cacodylate Buffer
GFP-CSP L115R	489	2017-04-24	2018-08-22	16.17	-	♂	GFP-L115R- 469	FVB	See Lipofuscinosis in CAIII by TEM	Slices of 200um thickness cut ex vivo and then fixed in Glutaraldehyde/Cacodylate Buffer
GFP-CSP L116Del	235	2017-04-21	2018-08-21	16.23	+	♀	GFP-L116DEL-221	FVB	See Lipofuscinosis in CAIII by TEM	Slices of 200um thickness cut ex vivo and then fixed in Glutaraldehyde/Cacodylate Buffer
GFP-CSP L116Del	236	2017-04-21	2018-08-21	16.23	+	♀	GFP-L116DEL-221	FVB	See Lipofuscinosis in CAIII by TEM	Slices of 200um thickness cut ex vivo and then fixed in Glutaraldehyde/Cacodylate Buffer
GFP-CSP L116Del	241	2017-04-21	2018-09-26	17.43	-	♂	GFP-L116DEL-221	FVB	See Lipofuscinosis in CAIII by TEM	Slices of 200um thickness cut ex vivo and then fixed in Glutaraldehyde/Cacodylate Buffer
GFP-CSP L116Del	242	2017-04-21	2018-09-26	17.43	+	♂	GFP-L116DEL-221	FVB	See Lipofuscinosis in CAIII by TEM	Slices of 200um thickness cut ex vivo and then fixed in Glutaraldehyde/Cacodylate Buffer

## Sheet: Figure 4
	Volume of lipofuscin engulfed by microglia(um3)						Mouse ID	NTC	Thy1-GFP-CSPa-WT	Thy1-GFP-CSPa-L115R	Thy1-GFP-CSPa-L116D
	NTC	Thy1-GFP-CSPa-WT	Thy1-GFP-CSPa-L115R	Thy1-GFP-CSPa-L116D			15 months-old	148	147	467	217
			4724.06	2530.86				471	149	468	219
			3967.39	3218.22				218	150	472	220
			4215	3080			15 months-old. 2nd sample set	269	270	571	326
Mean	N/A	N/A	4302.15	2943.03				566	271	572	328
SEM			223	210				327	272	573	329
adjusted p-val Tukey's test				0.0376

## Sheet: Figure 8
Number of particles in 2000X magnification images*
	CSPa/DNAJC5							Mouse ID
	1 month-old		8 months-old					1 month-old		8 months-old
	CSPa/DNAJC5 +/+ (WT)	CSPa/DNAJC5 -/- (KO)	CSPa/DNAJC5 +/+ (WT)	CSPa/DNAJC5 +/- (HET)				CSPa/DNAJC5 +/+ (WT)	CSPa/DNAJC5 -/- (KO)	CSPa/DNAJC5 +/+ (WT)	CSPa/DNAJC5 +/- (HET)
Mean	0.398611	0.433862	3.84722	4.62857				572	573	393	394
SEM	0.0673671	0.0367207	0.748026	0.822253				594	598	251	252
N Images	57	57	21	19				597	599	259	260
N mice	3	3	3	3
p-value t-test vs WT		0.731818		0.597007
*The area of an image at 2000X magnification is 203 um2
Strain	ID	DOB	RIP Date	Age (months)	Genotype	Sex	Father	Mother	Purpose	Method	Notes
CSP	572	2018-03-23	2018-04-20	28 days	+/+	♀	CSP-292	CSP-329	See Lipofuscinosis in DG, CAII and CAIII by TEM	Slices of 200um thickness cut ex vivo and then fixed in Glutaraldehyde/Cacodylate Buffer
CSP	573	2018-03-23	2018-04-20	28 days	-/-	♂	CSP-292	CSP-329	See Lipofuscinosis in DG, CAII and CAIII by TEM	Slices of 200um thickness cut ex vivo and then fixed in Glutaraldehyde/Cacodylate Buffer
CSP	594	2018-04-19	2018-05-18	29 days	+/+	♀	CSP-354	CSP-378,406	See Lipofuscinosis in DG, CAII and CAIII by TEM	Slices of 200um thickness cut ex vivo and then fixed in Glutaraldehyde/Cacodylate Buffer
CSP	597	2018-04-19	2018-05-18	29 days	+/+	♀	CSP-354	CSP-378,406	See Lipofuscinosis in DG, CAII and CAIII by TEM	Slices of 200um thickness cut ex vivo and then fixed in Glutaraldehyde/Cacodylate Buffer
CSP	598	2018-04-19	2018-05-18	29 days	-/-	♂	CSP-354	CSP-378,406	See Lipofuscinosis in DG, CAII and CAIII by TEM	Slices of 200um thickness cut ex vivo and then fixed in Glutaraldehyde/Cacodylate Buffer
CSP	599	2018-04-19	2018-05-18	29 days	-/-	♂	CSP-354	CSP-378,406	See Lipofuscinosis in DG, CAII and CAIII by TEM	Slices of 200um thickness cut ex vivo and then fixed in Glutaraldehyde/Cacodylate Buffer
CSP	251	2017-10-19	2018-06-26	8.33	+/+	♀	CSP-106 ESP	CSP-110,111 ESP	See Lipofuscinosis in DG, CAII and CAIII by TEM	Slices of 200um thickness cut ex vivo and then fixed in Glutaraldehyde/Cacodylate Buffer
CSP	252	2017-10-19	2018-06-26	8.33	+/-	♂	CSP-106 ESP	CSP-110,111 ESP	See Lipofuscinosis in DG, CAII and CAIII by TEM	Slices of 200um thickness cut ex vivo and then fixed in Glutaraldehyde/Cacodylate Buffer
CSP	259	2017-11-05	2018-07-04	8.03	+/+	♂	CSP-106 ESP	CSP-110,111 ESP	See Lipofuscinosis in DG, CAII and CAIII by TEM	Slices of 200um thickness cut ex vivo and then fixed in Glutaraldehyde/Cacodylate Buffer
CSP	260	2017-11-05	2018-07-04	8.03	+/-	♂	CSP-106 ESP	CSP-110,111 ESP	See Lipofuscinosis in DG, CAII and CAIII by TEM	Slices of 200um thickness cut ex vivo and then fixed in Glutaraldehyde/Cacodylate Buffer
CSP	393	2017-09-09	2018-06-21	9.5	+/+	♂	CSP-308	CSP-289,291	See Lipofuscinosis in DG, CAII and CAIII by TEM	Slices of 200um thickness cut ex vivo and then fixed in Glutaraldehyde/Cacodylate Buffer
CSP	394	2017-09-09	2018-06-21	9.5	+/-	♂	CSP-308	CSP-289,291	See Lipofuscinosis in DG, CAII and CAIII by TEM	Slices of 200um thickness cut ex vivo and then fixed in Glutaraldehyde/Cacodylate Buffer

## Sheet: Figure 9
Number of particles in 2000X magnification images*								Mouse ID
	CaMKIIα CreERT2:Ai27D							CaMKIIα CreERT2:Ai27D
Time post-tamoxifen	8 months		16 months					8 months		16 months
	Dnajc5 Flox/+	Dnajc5 Flox/-	Dnajc5 Flox/+	Dnajc5 Flox/-				Dnajc5 Flox/+	Dnajc5 Flox/-	Dnajc5 Flox/+	Dnajc5 Flox/-
Mean	2.54	1.74	4.36	3.99				231	230	75	74
SEM (or SD)	SD= 1.52	SD= 0.426	1.22	1.17				235	232	79	80
N Images	38	57	71	63						98	101
N mice	2	2	3	3
p-value t-test		0.5466		0.8348
*The area of an image at 2000X magnification is 203 um2

## Sheet: Figure 10
Thy1-GFP-CSPα L115R+. 8months-old
		Accumulations size (µm2)				Mouse ID
		CSPa/DNAJC5 +/+ (WT)	CSPa/DNAJC5 +/- (HET)			8 months-old
	Mean	47.7894	42.8655			Thy1-GFP-CSPa-L115R
	SEM	2.60719	2.89787			CSPa/DNAJC5 +/+ (WT)	CSPa/DNAJC5 +/- (HET)
	N	3	3			61	56
t-test	WT vs. HET		0.275842			65	59
						103	109
		Number of particles in CA3 area (#/0.1mm2)
		CSPa/DNAJC5 +/+ (WT)	CSPa/DNAJC5 +/- (HET)
	Mean	647	535
	SEM	113.1	13.34
	N	3	3
t-test	WT vs. HET		0.386648

## Sheet: Fig S3
		Fluorescence of ATP5G in CA3
	1 month-old			NTC	Thy1-GFP-CSPa-WT	Thy1-GFP-CSPa-L115R	Thy1-GFP-CSPa-L116D			Mouse ID	NTC	Thy1-GFP-CSPa-WT	Thy1-GFP-CSPa-L115R	Thy1-GFP-CSPa-L116D
			Mean	1	1.02801	1.12043	1.07877			1 month old	312	309	597	379
			SEM	0.086049	0.070766	0.149882	0.146152				600	310	598	385
			N	3	3	3	3				378	311	599	386
		t-test	NTC vs.		0.821259	0.541037	0.681457			4 month old	218	215	523	265
			WT vs.			0.626125	0.78337				524	216	527	268
											266	217	530	269
		Fluorescence of ATP5G in CA3								8 months old	171	172	492	227
	4 month-old			NTC	Thy1-GFP-CSPa-WT	Thy1-GFP-CSPa-L115R	Thy1-GFP-CSPa-L116D				495	175	496	229
			Mean	1	1.26468	1.7691	1.36555				228	177	497	230
			SEM	0.115094	0.134279	0.124263	0.0578461			15 months old	148	147	467	217
			N	3	3	3	3				471	149	468	219
		t-test	NTC vs.		0.290259	0.0209134	0.104852				218	150	472	220
			WT vs.			0.0879348	0.616326
		Fluorescence of ATP5G in CA3
	8 months-old			NTC	Thy1-GFP-CSPa-WT	Thy1-GFP-CSPa-L115R	Thy1-GFP-CSPa-L116D
			Mean	1	0.718685	0.774475	0.420246
			SEM	0.0649463	0.0817516	0.0425027	0.0414636
			N	3	3	3	3
		t-test	NTC vs.		0.0717943	0.00142607	0.148792
			WT vs.			0.596487	0.0194209
		Fluorescence of ATP5G in CA3
	15 months-old			NTC	GFP-CSPa-WT	GFP-CSPa-L115R	GFP-CSPa-L116D
			Mean	1	0.855425	1.60825	1.66774
			SEM	0.0837656	0.132641	0.159793	0.245697
			N	3	3	3	3
		t-test	NTC vs.		0.755748	0.00836478	0.0362743
			WT vs.			0.00824906	0.0300299

## Sheet: Fig Supp 10-11-12-13
Thy1-GFP-CSPa-L115R									Thy1-GFP-CSPa-L116D									Mouse ID	NTC	Thy1-GFP-CSPa-WT	Thy1-GFP-CSPa-L115R	Thy1-GFP-CSPa-L116D
		Microglia Cell Body area (um2)									Microglia Cell Body area (um2)							1 month-old	312	309	597	379
		NTC	Thy1-GFP-CSPa-WT	1 month	4 months	8 months	15 months				NTC	Thy1-GFP-CSPa-WT	1 month	4 months	8 months	15 months			600	310	598	385
		202.89	231.02	204.01	255.42	291.26	293.26				249.67	221	255.42	204.01	202.89	325.72			378	311	599	386
		210.68	241.65	161.83	312.86	325.78	474.54				182.69	202	200.96	269.25	293.26	291.26		4 month-old	218	215	523	265
		179.58	200.76	326.89	300.25	299.77	417.71				200.36	191.57	197.36	278.3	300.45	425.36			524	216	527	268
	Mean	197.717	224.477	230.91	289.51	305.603	395.17			Mean	210.907	204.857	217.913	250.52	265.533	347.447			266	217	530	269
1-way ANOVA Tukey's p-value	SEM	7.62853	10.0012	40.4253	14.231	8.47779	43.7077		1-way ANOVA Tukey's p-value	SEM	16.3639	7.03407	15.3355	19.1071	25.6301	32.8286		8 months-old	171	172	492	227
	versus NTC at 15 months-old		0.989	0.9719	0.3674	0.2236	0.0083			versus NTC at 15 months-old		>0,9999	>0,9999	0.8772	0.6707	0.0259			495	175	496	229
	versus WT at 15 months-old			>0,9999	0.6943	0.4896	0.0227			versus WT at 15 months-old			0.999	0.803	0.5754	0.0196			228	177	497	230
	versus GFP-CSPa-L115R at 1month				0.7726	0.5704	0.0289			versus GFP-CSPa-L116D at 1month				0.9404	0.7759	0.0358		15 months-old	148	147	467	217
																			471	149	468	219
		Mean Microglia area (um2)									Mean Microglia area (um2)								218	150	472	220
		NTC	Thy1-GFP-CSPa-WT	1 month	4 months	8 months	15 months				NTC	Thy1-GFP-CSPa-WT	1 month	4 months	8 months	15 months		15 months-old. 2nd sample set	269	270	571	326
		3987.36	3579.78	3385.79	3251.3	4434.48	3519.98				3976.32	4259.91	3366.87	3759.03	3855.49	3425.13			566	271	572	328
		4196.67	4152.17	4000.25	4139.87	3168.19	3427.74				3278.36	3280.27	3846.5	3298.47	3370.32	2743.93			327	272	573	329
		4123.3	4305.75	3866.87	3759.03	3355.49	2743.93				3983.6	3737.82	4002.36	2986.3	2789.36	2369.45
	Mean	4102.44	4012.57	3750.97	3716.73	3652.72	3230.55			Mean	3746.09	3759.33	3738.58	3347.93	3338.39	2846.17
1-way ANOVA Tukey's p-value	SEM	50.0642	180.355	152.363	210.149	322.191	199.848		1-way ANOVA Tukey's p-value	SEM	190.959	231.07	156.132	183.25	251.627	252.303
	versus NTC at 15 months-old		0.9998	0.9086	0.8725	0.7891	0.2029			versus NTC at 15 months-old		>0,9999	>0,9999	0.8825	0.8723	0.2208
	versus WT at 15 months-old			0.9717	0.9531	0.9004	0.2929			versus WT at 15 months-old			>0,9999	0.8683	0.8575	0.2095
	versus GFP-CSPa-L115R at 1month				>0,9999	0.9997	0.6802			versus GFP-CSPa-L116D at 1month				0.8902	0.8804	0.2275
		Processes length per microglia (um)									Processes length per microglia (um)
		NTC	Thy1-GFP-CSPa-WT	1 month	4 months	8 months	15 months				NTC	Thy1-GFP-CSPa-WT	1 month	4 months	8 months	15 months
	Mean	634	553	505	406	367	377			Mean	617	574	494	378	414	310
1-way ANOVA Tukey's p-value	SEM	39.6	26.6	25.1	29.7	17.5	22.5		1-way ANOVA Tukey's p-value	SEM	32.8	31.1	37.6	22.6	25.1	18.6
	versus NTC at 15 months-old		0.2866	0.0166	<0,0001	<0,0001	<0,0001			versus NTC at 15 months-old		0.9811	0.483	0.0788	0.1242	0.0224
	versus WT at 15 months-old			0.7905	0.0014	<0,0001	<0,0001			versus WT at 15 months-old			0.8062	0.1656	0.2595	0.0447
	versus GFP-CSPa-L115R at 1month				0.1061	0.0034	0.0068			versus Thy1-GFP-CSPa-L116D at 1month				0.6147	0.8089	0.1871
		Volume of lipofuscin engulfed by microglia(um3)									Volume of lipofuscin engulfed by microglia(um3)
		NTC	Thy1-GFP-CSPa-WT	1 month	4 months	8 months	15 months				NTC	Thy1-GFP-CSPa-WT	1 month	4 months	8 months	15 months
				87.05	703.13	2850.98	4724.06						0	261.74	909.42	2530.86
				92	249.91	1950.94	3967.39						0	626	1031.91	3618.22
				78.36	358	2982	4215						0	587	1022	3580
	Mean	N/A	N/A	85.8033	437.013	2594.64	4302.15			Mean	N/A	N/A	0	491.58	987.777	3243.03
1-way ANOVA Tukey's p-value	SEM			3.25501	111.589	264.598	181.863		1-way ANOVA Tukey's p-value	SEM			0	94.281	32.0741	290.88
	versus NTC at 15 months-old				0.6475	0.0001	<0,0001			versus NTC at 15 months-old				0.6862	0.2068	0.0012
	versus WT at 15 months-old					0.0004	<0,0001			versus WT at 15 months-old					0.4376	0.0005
	versus Thy1-GFP-CSPa-L115R at 1month						0.0018			versus Thy1-GFP-CSPa-L116D at 1month						0.0014

## Sheet: Fig S24
Western blot quantifications
Normalized to actin				CaMKIIα CreERT2:Ai27D
	CSPa/DNAJC5 +/+	CSPa/DNAJC5 +/-	CSPa/DNAJC5 -/-	Dnajc5 Flox/+	Dnajc5 Flox/-
Mean	1.19	0.778	0.00762	1.06	0.231
SEM	0.0829	0.0171	0.00256	0.0132	0.0361
N	3	3	3	3	3
Western blot quantifications
Normalized to CSPa/DNAJC5 +/+				CaMKIIα CreERT2:Ai27D				Mouse ID			CaMKIIα CreERT2:Ai27D
	CSPa/DNAJC5 +/+	CSPa/DNAJC5 +/-	CSPa/DNAJC5 -/-	Dnajc5 Flox/+	Dnajc5 Flox/-			CSPa/DNAJC5 +/+	CSPa/DNAJC5 +/-	CSPa/DNAJC5 -/-	Dnajc5 Flox/+	Dnajc5 Flox/-
Mean	1	0.653	0.0064	0.891	0.194			506	993	501	356	353
SEM	0.0696	0.0144	0.00215	0.0111	0.0303			508	995	509	358	359
N	3	3	3	3	3			514	997	515	423	422

[truncated: 1 more sheets: Survival CaMKIIα Dnajc5KO ]
