# Supplementary material for: Neuronal lipofuscinosis caused by Kufs disease/CLN4 DNAJC5 mutations but not by a CSPα/DNAJC5 deficiency
Source: Sci Adv. 2025 May 21;11(21):eads3393. doi: 10.1126/sciadv.ads3393 (PMC12094229; doi:10.1126/sciadv.ads3393)
Supplement: Supplementary file 3 — Movies S1 and S2 [file sciadv.ads3393_movies_s1_and_s2.zip]

Archive with 2 entries (2 files):
- sciadv.ads3393_movie_s2.mp4
- sciadv.ads3393_movie_s1.mp4
